# Supplementary material for: Machine Learning-Boosted Docking Enables the Efficient Structure-Based Virtual Screening of Giga-Scale Enumerated Chemical Libraries
Source: J Chem Inf Model. 2023 Sep 1;63(18):5773–83. doi: 10.1021/acs.jcim.3c01239 (PMC10523430; doi:10.1021/acs.jcim.3c01239)
Supplement: Supplementary file 2 — ci3c01239_si_002.xlsx [file ci3c01239_si_002.xlsx]

## Sheet: GAK ChEMBL activities
Compound_ID	SMILES	Kd (nM)	Ki (nM)	IC50 (nM)	ChEMBL assay ID	Source(s) DOI
CHEMBL3425867	COc1cc(-c2cnc3c(N4CCOCC4)snc3c2)ccc1N	8.9		51	CHEMBL4145343;CHEMBL3430283;CHEMBL4736826	10.1016/j.ejmech.2021.113158;10.1021/jm501759m;10.1021/acs.jmedchem.8b00613
CHEMBL203567	Nc1c(C(=O)c2cccc(OC[C@@H](O)CO)c2)cnn1-c1ccc(F)cc1	590			CHEMBL862341	10.1021/jm050736c
CHEMBL1908395	CN(C)CC(=O)N1CCC(c2ccc(NC(=O)c3nc(C#N)c[nH]3)c(C3=CCCCC3)c2)CC1	870			CHEMBL1908709	10.1038/nbt.1990
CHEMBL3425868	COc1cc(-c2cnc3c(N4CCOCC4)snc3c2)ccc1O	18			CHEMBL3430283	10.1021/jm501759m
CHEMBL3425876	COc1ccc(-c2cnc3c(N4C[C@H](C)O[C@H](C)C4)snc3c2)cc1OC	110		136	CHEMBL3430283;CHEMBL4610426	10.1016/j.bmc.2019.115188;10.1021/jm501759m
CHEMBL3751921	CCOC(=O)N1CCN(c2snc3cc(-c4ccc(OC)c(OC)c4)cnc23)CC1	610			CHEMBL3755230	10.1039/C5MD00229J
CHEMBL2087361	C#Cc1cccc(Nc2ncnc3cc4c(cc23)OCCOCCOCCO4)c1	725			CHEMBL3991722	10.1126/science.aan4368
CHEMBL4172550	COc1cc(-c2cnc3c(N4C[C@H](C)O[C@H](C)C4)snc3c2)ccc1N	89		39.4	CHEMBL4145343;CHEMBL4610426	10.1016/j.bmc.2019.115188;10.1021/acs.jmedchem.8b00613
CHEMBL4169166	COc1cc(-c2cnc3c(N4CCOC[C@@H]4C)snc3c2)ccc1N	18			CHEMBL4145343	10.1021/acs.jmedchem.8b00613
CHEMBL4582326	O=C(Nc1n[nH]c2cc(-c3cccc(CNS(=O)(=O)CC(F)(F)F)c3)ccc12)C1CC1		580		CHEMBL4345185	10.1021/acsmedchemlett.9b00399
CHEMBL4470026	CCN(C)S(=O)(=O)NCc1cccc(-c2ccc3c(NC(=O)C4CC4)n[nH]c3c2)c1		360		CHEMBL4345185	10.1021/acsmedchemlett.9b00399
CHEMBL4535001	Cc1[nH]nc(Nc2ncnc3cc(OCCO)c(S(=O)(=O)C(C)(C)C)cc23)c1C		49		CHEMBL4481506	10.1021/acs.jmedchem.8b01213
CHEMBL4531690	Clc1cc2cc(c1)-c1cnn3ccc(nc13)NCCOCCO2		3.8	0.06	CHEMBL4481506;CHEMBL4481510	10.1021/acs.jmedchem.8b01213
CHEMBL81073	COc1cc2ncc(C#N)c(Nc3cc(OC)c(OC)c(OC)c3)c2cc1OC	0.42		2.4	CHEMBL4394507;CHEMBL4394509	10.1021/acs.jmedchem.9b00350
CHEMBL4633404	COc1ccc(-c2ccc3nsc(N4CCOCC4)c3n2)cc1OC			124	CHEMBL4610426	10.1016/j.bmc.2019.115188
CHEMBL3425846	COc1ccc(-c2cnc3c(N4CCOCC4)snc3c2)cc1OC	52			CHEMBL3430283;CHEMBL4331519	10.1016/j.ejmech.2018.11.065;10.1021/jm501759m
CHEMBL3425860	c1cc(-c2cnc3c(N4CCOCC4)snc3c2)co1	200			CHEMBL3430283	10.1021/jm501759m
CHEMBL3425869	COc1ccc(-c2cnc3c(N(C)C)snc3c2)cc1OC	190			CHEMBL3430283	10.1021/jm501759m
CHEMBL3425873	COc1ccc(-c2cnc3c(NCC4CC4)snc3c2)cc1OC	27			CHEMBL3430283	10.1021/jm501759m
CHEMBL3754728	CCOc1snc2cc(-c3ccsc3)cnc12	220			CHEMBL3755230	10.1039/C5MD00229J
CHEMBL4160425	COc1cc(-c2cnc3c(N4CCCC(C(N)=O)C4)snc3c2)ccc1N	160			CHEMBL4145343	10.1021/acs.jmedchem.8b00613
CHEMBL4163357	COc1cc(-c2cnc3c(N4CCO[C@H](C)C4)snc3c2)ccc1N	19			CHEMBL4145343	10.1021/acs.jmedchem.8b00613
CHEMBL1092250	C#Cc1cccc(Nc2ccnc3cc(OC)c(OC)cc23)c1	7.6		500	CHEMBL4394507;CHEMBL4394509	10.1021/acs.jmedchem.9b00350
CHEMBL4440586	C#Cc1cccc(Nc2c(C#N)cnc3cc(OC)c(OC)cc23)c1	2.6		31	CHEMBL4394507;CHEMBL4394509	10.1021/acs.jmedchem.9b00350
CHEMBL29197	COc1cc2ncnc(Nc3cccc(Br)c3)c2cc1OC	29		260	CHEMBL4667723;CHEMBL4394509	10.1016/j.bmcl.2019.05.025;10.1021/acs.jmedchem.9b00350
CHEMBL4514780	CC(C)(C)S(=O)(=O)c1cc2c(Nc3ccc4scnc4c3)ncnc2cc1OCCO			>10	CHEMBL4481510	10.1021/acs.jmedchem.8b01213
CHEMBL4646895	COc1cc(-c2cnc3c(N4C[C@H](C)O[C@H](C)C4)snc3c2)ccc1C(N)=O			22	CHEMBL4610426	10.1016/j.bmc.2019.115188
CHEMBL4648554	C[C@H]1CN(c2snc3ccc(-c4ccccc4)nc23)C[C@@H](C)O1			364	CHEMBL4610426	10.1016/j.bmc.2019.115188
CHEMBL4642058	COc1cc(OC)cc(-c2ccc3nsc(N4CCOCC4)c3n2)c1			126	CHEMBL4610426	10.1016/j.bmc.2019.115188
CHEMBL511337	NC(=O)c1ccc(Nc2cc(-c3ccc(F)cc3)[nH]n2)cc1	367			CHEMBL988955	10.1021/jm8011036
CHEMBL3425859	c1csc(-c2cnc3c(N4CCOCC4)snc3c2)c1	47			CHEMBL3430283	10.1021/jm501759m
CHEMBL3425863	COc1cc(OC)cc(-c2cnc3c(N4CCOCC4)snc3c2)c1	72			CHEMBL3430283	10.1021/jm501759m
CHEMBL1078178	N#CCNC(=O)c1ccc(-c2ccnc(Nc3ccc(N4CCOCC4)cc3)n2)cc1	822			CHEMBL3991722	10.1126/science.aan4368
CHEMBL4159403	COc1cc(-c2cnc3c(N4CCC(C#N)CC4)snc3c2)ccc1N	250			CHEMBL4145343	10.1021/acs.jmedchem.8b00613
CHEMBL4177020	COc1cc(-c2cnc3c(N4CCOC(C)(C)C4)snc3c2)ccc1N	35			CHEMBL4145343	10.1021/acs.jmedchem.8b00613
CHEMBL4642436	C[C@H]1CN(c2snc3cc(-c4ccccc4)cnc23)C[C@@H](C)O1			661	CHEMBL4610426	10.1016/j.bmc.2019.115188
CHEMBL4640730	COc1cc(-c2cnc3c(N4C[C@H](C)O[C@H](C)C4)snc3c2)ccc1NC(C)=O			132	CHEMBL4610426	10.1016/j.bmc.2019.115188
CHEMBL4641825	COc1cccc(-c2ccc3nsc(N4C[C@H](C)O[C@H](C)C4)c3n2)c1			99	CHEMBL4610426	10.1016/j.bmc.2019.115188
CHEMBL4637058	COc1cc(-c2ccc3nsc(N4C[C@H](C)O[C@H](C)C4)c3n2)cc(OC)c1OC			422	CHEMBL4610426	10.1016/j.bmc.2019.115188
CHEMBL4782363	CCC(=O)NCC1CCCN(c2snc3cc(-c4ccc(N)c(OC)c4)cnc23)C1			74	CHEMBL4736826	10.1016/j.ejmech.2021.113158
CHEMBL3425847	c1cc(-c2cnc3c(N4CCOCC4)snc3c2)cs1	42			CHEMBL3430283	10.1021/jm501759m
CHEMBL3425866	COc1cc(-c2cnc3c(N4CCOCC4)snc3c2)ccc1OC(C)=O	18			CHEMBL3430283	10.1021/jm501759m
CHEMBL3425871	COc1ccc(-c2cnc3c(N(CCO)CCO)snc3c2)cc1OC	320			CHEMBL3430283	10.1021/jm501759m
CHEMBL3425872	COc1ccc(-c2cnc3c(N4CCCC4)snc3c2)cc1OC	100			CHEMBL3430283	10.1021/jm501759m
CHEMBL3425878	COc1ccc(-c2cnc3c(NC4CCOCC4)snc3c2)cc1OC	88			CHEMBL3430283	10.1021/jm501759m
CHEMBL3753857	COc1ccc(-c2cnc3c(N4CCCN(C)CC4)snc3c2)cc1OC	900			CHEMBL3755230	10.1039/C5MD00229J
CHEMBL482967	Cc1nc(N)sc1-c1ccnc(Nc2ccc(N3CCOCC3)cc2)n1	196			CHEMBL3991722	10.1126/science.aan4368
CHEMBL4161901	COc1cc(-c2cnc3c(N4CCOC[C@H]4C)snc3c2)ccc1N	800			CHEMBL4145343	10.1021/acs.jmedchem.8b00613
CHEMBL4635935	COc1cccc(-c2ccc3nsc(N4CCOCC4)c3n2)c1			136	CHEMBL4610426	10.1016/j.bmc.2019.115188
CHEMBL4777592	CCC(=O)NCCC1CCCN(c2snc3cc(-c4ccc(N)c(OC)c4)cnc23)C1			190	CHEMBL4736826	10.1016/j.ejmech.2021.113158
CHEMBL1241674	CC(C)n1nc(-c2cc3cc(O)ccc3[nH]2)c2c(N)ncnc21	320			CHEMBL1908709	10.1038/nbt.1990
CHEMBL3425841	COc1ccc(-c2cnc3c(NCCO)snc3c2)cc1OC	120			CHEMBL3430283	10.1021/jm501759m
CHEMBL3425875	COc1ccc(-c2cnc3c(N4CCSCC4)snc3c2)cc1OC	230			CHEMBL3430283	10.1021/jm501759m
CHEMBL3753050	CC(C)Oc1snc2cc(-c3ccsc3)cnc12	110			CHEMBL3755230	10.1039/C5MD00229J
CHEMBL4168337	COc1cc(-c2cnc3c(N4CCS(=O)(=O)CC4)snc3c2)ccc1N	210			CHEMBL4145343	10.1021/acs.jmedchem.8b00613
CHEMBL309682	COc1cc2ncnc(Nc3cc(OC)c(OC)c(OC)c3)c2cc1OC	10		350	CHEMBL4394507;CHEMBL4394509	10.1021/acs.jmedchem.9b00350
CHEMBL304929	C#Cc1cccc(Nc2ncnc3cc(OC)c(OC)cc23)c1	6.8		72	CHEMBL4394507;CHEMBL4394509	10.1021/acs.jmedchem.9b00350
CHEMBL4639991	C[C@H]1CN(c2snc3ccc(-c4ccc(F)cc4)nc23)C[C@@H](C)O1			110	CHEMBL4610426	10.1016/j.bmc.2019.115188
CHEMBL4798132	CCC(=O)NC1CCCN(c2snc3cc(-c4ccc(N)c(OC)c4)cnc23)C1			900	CHEMBL4736826	10.1016/j.ejmech.2021.113158
CHEMBL1230122	Cn1c(=O)c(Oc2ccc(F)cc2F)cc2cnc(NC3CCOCC3)nc21	680			CHEMBL1769122	10.1021/jm101423y
CHEMBL3425842	OCCNc1snc2cc(-c3ccsc3)cnc12	300			CHEMBL3430283	10.1021/jm501759m
CHEMBL3425844	c1ccc(-c2cnc3c(N4CCOCC4)snc3c2)cc1	500			CHEMBL3430283	10.1021/jm501759m
CHEMBL3753017	COc1ccc(-c2cnc3c(OC(C)C)snc3c2)cc1OC	85			CHEMBL3755230	10.1039/C5MD00229J
CHEMBL3545396	COc1cccc(Nc2ncnn3ccc(CN4CC[C@@H](N)[C@H](O)C4)c23)c1	0.3			CHEMBL3991722;CHEMBL4394507	10.1021/acs.jmedchem.9b00350;10.1126/science.aan4368
CHEMBL4166209	COc1cc(-c2cnc3c(N4CCCCC4)snc3c2)ccc1N	970			CHEMBL4145343	10.1021/acs.jmedchem.8b00613
CHEMBL4174075	COc1cc(-c2cnc3c(N4CCO[C@@H](C)C4)snc3c2)ccc1N	26			CHEMBL4145343	10.1021/acs.jmedchem.8b00613
CHEMBL4167255	COc1cc(-c2cnc3c(N4CCCOCC4)snc3c2)ccc1N	190			CHEMBL4145343	10.1021/acs.jmedchem.8b00613
CHEMBL4636735	COc1cc(-c2cnc3c(N4C[C@H](C)O[C@H](C)C4)snc3c2)ccn1			545	CHEMBL4610426	10.1016/j.bmc.2019.115188
CHEMBL4645917	COc1cc(-c2cnc3c(N4C[C@H](C)O[C@H](C)C4)snc3c2)ccc1C(=O)O			42	CHEMBL4610426	10.1016/j.bmc.2019.115188
CHEMBL4744568	COc1cc(Nc2ccnc3ccc(F)cc23)cc(OC)c1OC	58			CHEMBL4667704	10.1016/j.bmcl.2019.05.025
CHEMBL379218	Cc1n[nH]c2ccc(-c3cncc(OC[C@@H](N)Cc4ccccc4)c3)cc12	180			CHEMBL1908709	10.1038/nbt.1990
CHEMBL3425870	COCCNc1snc2cc(-c3ccc(OC)c(OC)c3)cnc12	140			CHEMBL3430283	10.1021/jm501759m
CHEMBL3754300	COc1ccc(-c2cnc3c(N4CCN(C(C)=O)CC4)snc3c2)cc1OC	290			CHEMBL3755230	10.1039/C5MD00229J
CHEMBL4163801	COc1cc(-c2cnc3c(NC4CCOCC4)snc3c2)ccc1N	80			CHEMBL4145343	10.1021/acs.jmedchem.8b00613
CHEMBL4171678	COc1cc(-c2cnc3c(N4CCNC(=O)C4)snc3c2)ccc1N	52			CHEMBL4145343	10.1021/acs.jmedchem.8b00613
CHEMBL4159994	COc1cc(-c2cnc3c(N4CCOC(C)C4)snc3c2)ccc1N	46			CHEMBL4145343	10.1021/acs.jmedchem.8b00613
CHEMBL4638602	COc1cc(-c2cnc3c(N4C[C@H](C)O[C@H](C)C4)snc3c2)ccc1NC=O			113	CHEMBL4610426	10.1016/j.bmc.2019.115188
CHEMBL4642467	COc1ccc(-c2ccc3nsc(N4C[C@H](C)O[C@H](C)C4)c3n2)cc1OC			24	CHEMBL4610426	10.1016/j.bmc.2019.115188
CHEMBL4746235	COc1cc(Nc2ccnc3ccc(S(C)(=O)=O)cc23)cc(OC)c1OC	450			CHEMBL4667704	10.1016/j.bmcl.2019.05.025
CHEMBL3425862	COc1ccc(OC)c(-c2cnc3c(N4CCOCC4)snc3c2)c1	130			CHEMBL3430283	10.1021/jm501759m
CHEMBL3425877	COc1ccc(-c2cnc3c(N4CCC(O)CC4)snc3c2)cc1OC	63			CHEMBL3430283	10.1021/jm501759m
CHEMBL3753792	COc1ccc(-c2cnc3c(NC4CCNCC4)snc3c2)cc1OC	640			CHEMBL3755230	10.1039/C5MD00229J
CHEMBL4165336	COc1cc(-c2cnc3c(N4C[C@@H](C)O[C@H](C)C4)snc3c2)ccc1N	11			CHEMBL4145343	10.1021/acs.jmedchem.8b00613
CHEMBL4752943	COc1cc(Nc2ccnc3cc(F)ccc23)cc(OC)c1OC	76			CHEMBL4667704	10.1016/j.bmcl.2019.05.025
CHEMBL4642620	COc1cc(-c2cnc3c(N4C[C@H](C)O[C@H](C)C4)snc3c2)cc(OC)c1OC			71	CHEMBL4610426	10.1016/j.bmc.2019.115188
CHEMBL4634338	COc1cc(Nc2cnc3c(N4C[C@H](C)O[C@H](C)C4)snc3c2)cc(OC)c1OC			458	CHEMBL4610426	10.1016/j.bmc.2019.115188
CHEMBL4756485	C=CC(=O)NCC1CCCN(c2snc3cc(-c4ccc(N)c(OC)c4)cnc23)C1			78	CHEMBL4736826	10.1016/j.ejmech.2021.113158
CHEMBL939	COc1cc2[nH]cn/c(=N\c3ccc(F)c(Cl)c3)c2cc1OCCCN1CCOCC1	7;13;951		420	CHEMBL860789;CHEMBL4667720;CHEMBL1062777;CHEMBL3430283;CHEMBL4481522;CHEMBL1908709;CHEMBL4394507;CHEMBL3991722;CHEMBL4394509	10.1021/acs.jmedchem.8b01213;10.1038/nbt1358;10.1016/j.bmcl.2019.05.025;10.1038/nbt1068;10.1021/acs.jmedchem.9b00350;10.1126/science.aan4368;10.1038/nbt.1990;10.1021/jm501759m
CHEMBL428690	CN1CC[C@H](c2c(O)cc(O)c3c(=O)cc(-c4ccccc4Cl)oc23)[C@H](O)C1	370;1100;>30000			CHEMBL1062777;CHEMBL1908709;CHEMBL860789;CHEMBL3991722	10.1038/nbt1358;10.1038/nbt1068;10.1126/science.aan4368;10.1038/nbt.1990
CHEMBL553	C#Cc1cccc(Nc2ncnc3cc(OCCOC)c(OCCOC)cc23)c1	3.1;40;517		910	CHEMBL4667720;CHEMBL1908709;CHEMBL4145343;CHEMBL1062777;CHEMBL4736838;CHEMBL4610425;CHEMBL4394507;CHEMBL4481522;CHEMBL3428181;CHEMBL974029;CHEMBL860789;CHEMBL3991722;CHEMBL4394509	10.1073/pnas.0707498104;10.1021/jm501759m;10.1016/j.bmc.2019.115188;10.1016/j.ejmech.2021.113158;10.1021/acs.jmedchem.8b01213;10.1038/nbt1358;10.1016/j.bmcl.2019.05.025;10.1038/nbt1068;10.1021/acs.jmedchem.9b00350;10.1126/science.aan4368;10.1038/nbt.1990;10.1021/acs.jmedchem.8b00613
CHEMBL477772	Cc1ccc(Nc2nccc(N(C)c3ccc4c(C)n(C)nc4c3)n2)cc1S(N)(=O)=O	200;>30000			CHEMBL1908709;CHEMBL1062777;CHEMBL3991722	10.1038/nbt1358;10.1126/science.aan4368;10.1038/nbt.1990
CHEMBL2105759	CCS(=O)(=O)N1CC(CC#N)(n2cc(-c3ncnc4[nH]ccc34)cn2)C1	120;4862.0			CHEMBL4829239;CHEMBL3991722	10.1021/acs.jmedchem.1c00472;10.1126/science.aan4368
CHEMBL4586588	COc1cc(Nc2ccnc3ccccc23)cc(OC)c1OC	59;170			CHEMBL4481498;CHEMBL4667704	10.1016/j.bmcl.2019.05.025;10.1021/acs.jmedchem.8b01213
CHEMBL3425865	COc1cc(-c2cnc3c(N4CCOCC4)snc3c2)cc(OC)c1OC	8.3;8.9			CHEMBL3430283;CHEMBL4481522	10.1021/acs.jmedchem.8b01213;10.1021/jm501759m
CHEMBL1789941	N#CC[C@H](C1CCCC1)n1cc(-c2ncnc3[nH]ccc23)cn1	99;>30000			CHEMBL1908709;CHEMBL3991722	10.1126/science.aan4368;10.1038/nbt.1990
CHEMBL4592501	COc1ccc2nccc(Nc3cc(OC)c(OC)c(OC)c3)c2c1	21;48			CHEMBL4481498;CHEMBL4667704	10.1021/acs.jmedchem.8b01213;10.1016/j.bmcl.2019.05.025
CHEMBL4575895	COc1cc(Nc2ccnc3cc(C#N)ccc23)cc(OC)c1OC	9.7;43.0			CHEMBL4481498;CHEMBL4667704	10.1021/acs.jmedchem.8b01213;10.1016/j.bmcl.2019.05.025
CHEMBL1721885	Cc1[nH]c(/C=C2\C(=O)Nc3ccc(F)cc32)c(C)c1C(=O)NC[C@H](O)CN1CCOCC1	44;2702			CHEMBL1062777;CHEMBL1908709;CHEMBL3991722	10.1038/nbt1358;10.1126/science.aan4368;10.1038/nbt.1990
CHEMBL535	CCN(CC)CCNC(=O)c1c(C)[nH]c(/C=C2\C(=O)Nc3ccc(F)cc32)c1C	20.0;120.0;1287.0			CHEMBL1062777;CHEMBL1244854;CHEMBL1908709;CHEMBL974029;CHEMBL860789;CHEMBL3991722	10.1182/blood-2009-05-222034;10.1073/pnas.0707498104;10.1038/nbt1358;10.1038/nbt1068;10.1126/science.aan4368;10.1038/nbt.1990
CHEMBL4585158	COc1cc(Nc2ccnc3ccc(C#N)cc23)cc(OC)c1OC	3.9;4.9			CHEMBL4481498;CHEMBL4667704	10.1021/acs.jmedchem.8b01213;10.1016/j.bmcl.2019.05.025
CHEMBL311959	COc1cc2nccc(Nc3cc(OC)c(OC)c(OC)c3)c2cc1OC	2.9;11.0		23.0;45.0	CHEMBL4481498;CHEMBL4667704;CHEMBL4394509;CHEMBL4667719	10.1016/j.bmcl.2019.05.025;10.1021/acs.jmedchem.8b01213;10.1021/acs.jmedchem.9b00350
CHEMBL4586530	COc1ccc2c(Nc3cc(OC)c(OC)c(OC)c3)ccnc2c1	17.0;35.0			CHEMBL4481498;CHEMBL4667704	10.1021/acs.jmedchem.8b01213;10.1016/j.bmcl.2019.05.025
CHEMBL1908397	O=C(c1ccc(/C=C/c2n[nH]c3ccccc23)cc1)N1CCNCC1	260;>30000			CHEMBL1908709;CHEMBL3991722	10.1126/science.aan4368;10.1038/nbt.1990
CHEMBL4522930	CCC(F)(F)c1cc(N2CCC(S(C)(=O)=O)CC2)nc2sc(C(N)=O)c(N)c12			188.0;6500	CHEMBL4887160;CHEMBL4887163	10.6019/CHEMBL4800722

## Sheet: README
ChEMBL identifiers and RDKit processed SMILES for actives against the GAK protein.
All data was obtained from ChEMBL on 15/12/2022.
Assay IDs and DOIs of the original sources are reported. If multiple entries were available for one compound, the data is separated by semicolon.
Activities are likewise separated by semicolon if several activities of the same type were available in ChEMBL.
All IC50, Ki and Kd values are reported as nM.
